# Supplementary material for: Fungi rather than bacteria drive early mass loss from fungal necromass regardless of particle size
Source: Environ Microbiol Rep. 2024 Jun 23;16(3):e13280. doi: 10.1111/1758-2229.13280 (PMC11194057; doi:10.1111/1758-2229.13280)
Supplement: Supplementary file 2 — TABLE S1. Three‐way Type III ANOVA on necromass loss by harvest day + particle size * strain. Asterisks indicate significance levels (n.s. non‐significant, * < 0.05, ** < 0.01, *** < 0.001). TABLE S2. Two‐way Type III ANOVA on necromass loss by harvest day * strain. Asterisks indicate significance levels (n.s. non‐significant, * < 0.05, ** < 0.01, *** < 0.001). TABLE S3. Analysis of Deviance Table (Type III Wald chisquare tests). Asterisks indicate significance levels (n.s. non‐significant, * < 0.05, ** < 0.01, *** < 0.001) TABLE S4. Two‐way Type III ANOVA on gravimetric water content by harvest day * strain. Asterisks indicate significance levels (n.s. non‐significant, * < 0.05, ** < 0.01, *** < 0.001) TABLE S5. Two‐way Type III ANOVA on gravimetric water content by harvest day * strain. Asterisks indicate significance levels (n.s. non‐significant, * < 0.05, ** < 0.01, *** < 0.001) TABLE S6. Two‐way Type III ANOVA on colony forming units by harvest day * strain. Asterisks indicate significance levels (n.s. non‐significant, * < 0.05, ** < 0.01, *** < 0.001) TABLE S7. One Sample t‐tests for mass loss deltas. Asterisks indicate significance levels (n.s. non‐significant, * < 0.05, ** < 0.01, *** < 0.001) TABLE S8. One Sample t‐tests for gravimetric water content deltas. Asterisks indicate significance levels (n.s. non‐significant, * < 0.05, ** < 0.01, *** < 0.001) TABLE S9. One Sample t‐tests for pH deltas. Asterisks indicate significance levels (n.s. non‐significant, * <0.05, **<0.01, ***<0.001) TABLE S10. Two sample t‐tests for differences in FTIR absorbances between autoclaved and not autoclaved necromass. Asterisks indicate significance levels (n.s. non‐significant, * < 0.05, ** < 0.01, *** < 0.001) TABLE S11. Two‐way ANOVAs for differences in FTIR absorbances by harvest day and strain. Asterisks indicate significance levels (n.s. non‐significant, * < 0.05, ** < 0.01, *** < 0.001) TABLE S12. One Sample t‐tests for FTIR absorbance deltas. Asterisks indicate signific [file EMI4-16-e13280-s002.xlsx]

## Sheet: Tables S1-13
Article Title
Fungi rather than bacteria drive early mass loss from fungal necromass regardless of particle size
Journal Name
Environmental Microbiology Reports
Author Names
Eduardo Pérez-Pazos, Katilyn V. Beidler, Achala Narayanan, Briana H. Beatty, François Maillard, Alexandra Bancos, Katherine A. Heckman, Peter G. Kennedy
Affiliation and e-mail address of the corresponding author
Department of Plant and Microbial Biology, University of Minnesota, St. Paul, MN, USA; kennedyp@umn.edu

## Sheet: Table S1
TABLE S1. Three-way Type III ANOVA on necromass loss by harvest day + particle size * strain. Asterisks indicate significance levels (n.s. non-significant, * <0.05, **<0.01, ***<0.001)
Predictor	Sum Sq	Df	F value	Pr(>F)	Significance
Intercept	14294	1	248.405	< 2e-16	***
Harvest week	518.8	1	9.0156	0.003314	**
Particle size	265.6	2	2.308	0.104257	n.s.
Strain	30750	4	133.595	< 2e-16	***
Particle size:Strain	585.9	8	1.2728	0.265034	n.s.
Residuals	6329.8	110

## Sheet: Table S2
TABLE S2. Two-way Type III ANOVA on necromass loss by harvest day * strain. Asterisks indicate significance levels (n.s. non-significant, * <0.05, **<0.01, ***<0.001)
Predictor	Sum Sq	Df	F value	Pr(>F)	Significance
Intercept	11378.5	1	220.113	< 2.2e-16	***
Harvest week	0.6	1	0.0113	0.915527	n.s.
Strain	14901.3	4	72.0649	< 2.2e-16	***
Harvest week:Strain	1302.6	4	6.2998	0.0001269	***
Residuals	5996.5	116

## Sheet: Table S3
TABLE S3. Analysis of Deviance Table (Type III Wald chisquare tests). Asterisks indicate significance levels (n.s. non-significant, * <0.05, **<0.01, ***<0.001)
Predictor	Chisq	Df	Pr(>Chisq)	Significance
Intercept	279.813	1	< 2e-16	***
Strain	12.841	4	0.01208	*
as.factor(Harvest Day)	236.248	4	< 2e-16	***
Strain:as.factor(Harvest Day)	140.972	16	< 2e-16	***

## Sheet: Table S4
TABLE S4. Two-way Type III ANOVA on gravimetric water content by harvest day * strain. Asterisks indicate significance levels (n.s. non-significant, * <0.05, **<0.01, ***<0.001)
Predictor	Sum Sq	Df	F value	P value	Significance
Intercept	399.82	1	219.447	< 2.2e-16	***
Harvest day	0.1	1	0.0567	0.812208	n.s.
Strain	271.79	4	37.2941	< 2.2e-16	***
Strain:Harvest day	45.37	4	6.2253	0.0001432	***
Residuals	209.53	115

## Sheet: Table S5
TABLE S5. Two-way Type III ANOVA on gravimetric water content by harvest day * strain. Asterisks indicate significance levels (n.s. non-significant, * <0.05, **<0.01, ***<0.001)
Predictor	Sum Sq	Df	F value	P value	Significance
(Intercept)	308.612	1	3513.46	< 2.2e-16	***
Harvest day	2.129	1	24.2348	2.931e-06	***
Strain	9.648	4	27.4607	6.269e-16	***
Strain:Harvest day	2.084	4	5.9302	0.0002279	***
Residuals	9.926	113

## Sheet: Table S6
TABLE S6. Two-way Type III ANOVA on colony forming units by harvest day * strain. Asterisks indicate significance levels (n.s. non-significant, * <0.05, **<0.01, ***<0.001)
Predictor	Sum Sq	Df	F value	P value	Significance
(Intercept)	175680000000	1	0.0047	0.9457	n.s.
Harvest day	4368200000000	1	0.1159	0.7343	n.s.
Strain	2679200000000000	3	23.7033	1.756e-11	***
Strain:Harvest day	3364600000000	3	0.0298	0.993	n.s.
Residuals	3504000000000000	93

## Sheet: Table S7
TABLE S7. One Sample t-tests for mass loss deltas. Asterisks indicate significance levels (n.s. non-significant, * <0.05, **<0.01, ***<0.001)
Strain	Harvest day	t value	df	P value	Lower CI	Upper CI	Mean of x	Significance
Metarhizium	15	3.0622	14	0.008443	2.80939	15.9458	9.3776	*
Metarhizium	28	7.0746	10	3.397e-05	15.012	28.8153	21.9136	***
Trichoderma	15	23.825	14	9.91e-13	34.374	41.175	37.7745	***
Trichoderma	28	18.496	11	1.234e-09	35.9922	45.7154	40.8538	***
Rhizobium	15	0.51152	13	0.6176	-2.02095	3.27486	0.626958	n.s
Rhizobium	28	-1.2734	11	0.2291	-5.52611	1.47534	-2.02539	n.s
Pedobacter	15	1.7157	14	0.1083	-0.848892	7.63743	3.39427	n.s
Pedobacter	28	-1.0288	6	0.3432	-5.64653	2.30376	-1.67138	n.s

## Sheet: Table S8
TABLE S8. One Sample t-tests for gravimetric water content deltas. Asterisks indicate significance levels (n.s. non-significant, * <0.05, **<0.01, ***<0.001)
Strain	Harvest day	t value	df	P value	Lower CI	Upper CI	Mean of x	Significance
Metarhizium	15	3.7445	14	0.002177	0.611206	2.25009	1.43065	**
Metarhizium	28	11.052	10	6.308e-07	5.63308	8.47782	7.05545	***
Trichoderma	15	6.9525	14	6.737e-06	3.2023	6.0595	4.6309	***
Trichoderma	28	11.908	11	1.259e-07	7.55107	10.9753	9.26319	***
Rhizobium	15	-0.59161	13	0.5643	-0.435662	0.248349	-0.0936565	n.s.
Rhizobium	28	1.4204	11	0.1832	-0.103402	0.479693	0.188145	n.s.
Pedobacter	15	-3.0244	14	0.009101	-1.12148	-0.190833	-0.656158	**
Pedobacter	28	1.6684	6	0.1463	-0.778693	4.11631	1.66881	n.s.

## Sheet: Table S9
TABLE S9. One Sample t-tests for pH deltas. Asterisks indicate significance levels (n.s. non-significant, * <0.05, **<0.01, ***<0.001)
Strain	Harvest day	t value	df	P value	Lower CI	Upper CI	Mean of x	Significance
Metarhizium	15	1.7085	14	0.1096	-0.182246	1.60963	0.713692	n.s.
Metarhizium	28	6.4473	10	7.373e-05	0.347035	0.71357	0.530303	***
Trichoderma	15	8.191	14	1.039e-06	0.564705	0.965346	0.765026	***
Trichoderma	28	8.6548	11	3.068e-06	0.439793	0.739763	0.589778	***
Rhizobium	15	10.458	13	1.067e-07	0.750793	1.14173	0.946264	***
Rhizobium	28	18.98	12	9.362e-10	0.419722	0.529834	0.474778	***
Pedobacter	15	11.366	14	1.872e-08	0.570904	0.836481	0.703692	***
Pedobacter	28	-2.3322	5	0.05846	-0.0968641	0.00232438	-0.0472698	n.s.

[truncated: 4 more sheets: Table S10, Table S11, Table S12, Table S13]
